# Supplementary material for: A comparison between topical and retrobulbar anesthesia in 27-gauge vitrectomy for vitreous floaters: a randomized controlled trial
Source: BMC Ophthalmol. 2018 Jul 7;18:164. doi: 10.1186/s12886-018-0838-7 (PMC6035792; doi:10.1186/s12886-018-0838-7)
Supplement: Supplementary file 1 — CONSORT checklist. (XLSX 14 kb) [file 12886_2018_838_MOESM1_ESM.xlsx]

## Sheet: Sheet1
	Section/Topic		Checklist item	State in the manuscript or not
	Title and Abstract
		1a. Title	Identification as a randomised trial in the title.	YES
		1b. Abstract	Structured summary of trial design, methods, results, and conclusions	YES
	Introduction
		2a. Background	Scientific background and explanation of rationale	YES
		2b. Objectives	Specific objectives or hypotheses	YES
	Methods
	Trial design	3a. Trial Design	Description of trial design (such as parallel, factorial) including allocation ratio	YES
		3b. Changes to trial design	Important changes to methods after trial commencement (such as eligibility criteria), with reasons	Not applicable
	Participants	4a. Participants	Eligibility criteria for participants	YES
		4b. Study settings	Settings and locations where the data were collected	YES
	Interventions	5. Interventions	The interventions for each group with sufficient details to allow replication, including how and when they were actually administered	YES
	Outcomes	6a. Outcomes	Completely defined pre-specified primary and secondary outcome measures, including how and when they were assessed	YES
		6b. Changes to outcomes	Any changes to trial outcomes after the trial commenced, with reasons	Not applicable
	Sample size	7a. Sample size	How sample size was determined	No
		7b. Interim analyses and stopping guidelines	When applicable, explanation of any interim analyses and stopping guidelines	Not applicable
	Randomisation: Sequence generation	8a. Randomisation: sequence generation	Method used to generate the random allocation sequence	YES
		8b. Randomisation: type	Type of randomisation; details of any restriction (such as blocking and block size)	YES
	Allocation concealment mechanism	9. Randomisation: allocation concealment mechanism	Mechanism used to implement the random allocation sequence (such as sequentially numbered containers), describing any steps taken to conceal the sequence until interventions were assigned	Not applicable
	Implementation	10. Randomisation: implementation	Who generated the allocation sequence, who enrolled participants, and who assigned participants to interventions	YES
	Blinding	11a. Blinding	If done, who was blinded after assignment to interventions (for example, participants, care providers, those assessing outcomes) and how	YES
		11b. Similarity of interventions	If relevant, description of the similarity of interventions	Not applicable
	Statistical methods	12a. Statistical methods	Statistical methods used to compare groups for primary and secondary outcomes	YES
		12b. Additional analyses	Methods for additional analyses, such as subgroup analyses and adjusted analyses	Not applicable
	Results
	Participant flow	13a. Participant Flow	For each group, the numbers of participants who were randomly assigned, received intended treatment, and were analysed for the primary outcome	YES
		13b. Losses and exclusions	For each group, losses and exclusions after randomisation, together with reasons	Not applicable
	Recruitment	14a. Recruitment	Dates defining the periods of recruitment and follow-up	YES
		14b. Reason for stopped trial	Why the trial ended or was stopped	YES
	Baseline data	15. Baseline Data	A table showing baseline demographic and clinical characteristics for each group	YES
	Numbers analysed	16. Numbers analysed	For each group, number of participants (denominator) included in each analysis and whether the analysis was by original assigned groups	YES
	Outcomes and estimation	17a. Outcomes and estimation	For each primary and secondary outcome, results for each group, and the estimated effect size and its precision (such as 95% confidence interval)	YES
		17b. Binary outcomes	For binary outcomes, presentation of both absolute and relative effect sizes is recommended	Not applicable
	Ancillary analyses	18. Ancillary analyses	Results of any other analyses performed, including subgroup analyses and adjusted analyses, distinguishing pre-specified from exploratory	Not applicable
	Harms	19. Harms	All important harms or unintended effects in each group	Not applicable
	Discussion
	Limitations	20. Limitations	Trial limitations, addressing sources of potential bias, imprecision, and, if relevant, multiplicity of analyses	YES
	Generalisability	21. Generalisability	Generalisability (external validity, applicability) of the trial findings	Not applicable
	Interpretation	22. Interpretation	Interpretation consistent with results, balancing benefits and harms, and considering other relevant evidence	YES
	Other information
	Registration	23. Registration	Registration number and name of trial registry	YES
	Protocol	24. Protocol	Where the full trial protocol can be accessed, if available	YES
	Funding	25. Funding	Sources of funding and other support (such as supply of drugs), role of funders	Not applicable
