# Supplementary material for: A comparison between topical and retrobulbar anesthesia in 27-gauge vitrectomy for vitreous floaters: a randomized controlled trial
Source: BMC Ophthalmol. 2018 Jul 7;18:164. doi: 10.1186/s12886-018-0838-7 (PMC6035792; doi:10.1186/s12886-018-0838-7)
Supplement: Supplementary file 2 — Raw data used and analysed in this study. (XLSX 12 kb) [file 12886_2018_838_MOESM2_ESM.xlsx]

## Sheet: VAPS
ID	AGE RANGE	SURGEYE	CHIEFSE	OCUSURG	RUCVA0	LUCVA0	RBCVA0	LBCVA0	RIOP0	LIOP0	GAUGE	RUCVA1	LUCVA1	RBCVA1	LBCVA1	RIOP1	LIOP1	ANESWAY	PAINANES	PAINANE1	PAINANE2	PAINANE3	PAINANE4	PAINANE5	PAINSURG	PAINSURG1	PAINSURG2	PAINSURG3	PAINSURG4	PAINSURG5	ANESADD1	ANESADD2	SURGEON	PAIN2H	ADD2H	PAIN1D	ADD1D
22	15-19	2	18	1	0.1	0.1	1	0.9	17.4	19	7	0.1	0.1	1	1	17.9	12	0	1	0	1	0	0	0	1	0	0	0	0	1	0		0	1	0	1	0
28	20-24	2	38	0			1	1	14	12	7							0	1	0	1	1	0	0	1	0	1	0	0	0	0	0	0	1	0	0	0
1	20-24	2	60	0	0.3	0.3	1	1	16.2	16.6	7	0.3	0.3	1	1	14.1	17.3	1	0						1	1	0	0	0	0	0		1	0	0	0	0
16	20-24	2	60	1	1.2	1.2	1.2	1.2	9.3	9.5	7	1.2	1	1.2	1.2	7.5	8.8	1	0						1	0	1	0	0	0	0		0	1	0	1	0
18	20-24	1	120	1	1	1	1	1	10.8	12.4	7	1	1	1	1	11.8	9.4	0	1	0	1	0	0	0	1	1	0	0	0	0	0		1	1	0	1	0
24	20-24	1	120	1	1	1	1	1	10.8	12.4	7	1	1	1	1	11.8	9.4	1	0						2	1	0	0	0	0	0		0	0		0
4	20-24	1	24	0	0.15	OS 0.2	1	1	15	14	7	0.15	0.2	1	1	12.1	11.5	1	0						1	0	1	0	0	0	0		0	1	0	0
5	20-24	2	6	0	0.08	0.1	1	1	15.7	12	7	0.08	0.1	1	1	14.9	19.9	1	0						1	1	0	0	0	0	1	1	0	0		0
7	20-24	1	8	0	0.3	0.3	1	1	23.4	25	7	0.3	0.3	1	1.2	18.8	18	0	1	0	1	0	0	0	0						0		0	0		0
20	20-24	1	36	0	0.04	0.06	1.2	1	15.2	15.1	7	0.05	0.06	1	1	6.7	14.4	1	0						1	1	1	0	0	0	0		0	0		0
26	20-24	1	120	0	0.3	1	1	1	17.5	21.2	7	0.3	1	1	1	7.5	17.5	0	1	0	1	0	0	0	1	0	1	0	0	0	0		0	0		0
19	25-29	1	24	1	1	1	1	1	7.8	8.7	7	0.5	1	1	1	6.9	7.9	0	2	0	0	1	0	0	0						0		1	0		1	0
30	25-29	2	28	0			1	1	17	15	7							0	1	0	1	0	0	0	1	0	0	0	1	0	0	0	0	1	0	0	0
13	25-29	1	84	0	0.2	0.2	1	1	21	18.5	7	0.25	0.25	1	1	18.3	25.3	0	1	0	1	0	0	0	1	1	0	0	0	0	0		0	0		0
3	30-34	1	6	1	1.2	1.2	1.2	1.2	13.6	17.3	7	1	0.9	1	0.9	13.4	13.2	1	0						0						0		0	0	0	0	0
23	30-34	2	120	1	1	1	1	1	17.3	17.5	7	1	1.2	1	1.2	19.3	21.9	0	2	0	1	0	0	0	0						0		0	0		0
25	30-34	1	96	0	0.15	0.15	1	1	19.3	19.3	7	0.06	0.15	1	1	17.2	19.8	1	0						2	1	1	0	1	0	0		1	0		0
29	30-34	2	48	1			1	1	15	14	7							1	0						2	0	1	0	1	0	0	0	0	2	0	1	0
14	30-34	1	48	0	0.25	0.12	1	1	13.3	13.6	7	0.25	0.12	1	1	11.4	10.8	1	0						2	0	1	0	0	0	0		2	1	0	0
15	30-34	1	36	0	0.2	0.2	1	1	19.4	19.6	7	0.2	0.2	1	1	7.3	19.6	0	1	0	1	0	0	0	0						0		1	1	0	0
27	30-34	2	18	0			0.9	0.9	12	15	7							1	0						2	0	1	0	0	0	0		0	2	0	0	0
17	35-39	1	204	0	0.05	0.05	1	0.9	16.4	16.5	7	0.05	0.05	1	0.9	19.7	15.4	0	2	0	0	1	0	0	0						0		0	1	0	1	0
6	40-44	2	24	0	0.05	0.05	1	1	11.2	10	7	0.05	0.05	1	1	9	10.7	1	0						1	0	1	0	0	0	0		0	3	0	1	0
8	40-44	1	192	1	0.02	0.02	0.9	1	11.9	17.6	7	FC/40CM	0.02	0.9	1	13	11.5	1	0						1	0	0	1	0	0	0		0	2	0	0
10	45-49	1	36	0	0.05	0.05	0.9	0.9	15.6	17	7	0.05	0.05	0.9	0.9	19.9	12	0	2	0	1	0	0	0	1	0	0	1	0	0	0		0	1	0	0
21	45-49	2	360	1	0.6	0.6	1	0.8	12.1	17.9	7	0.6	0.5	1	0.8	12.2	16.6	0	0	0	0	0	0	0	1	0	1	0	0	0	0		1	2	0	0	0
11	45-49	1	12	0	0.02	0.2	0.2	0.6	12.9	12.7	7	0.1	0.25	1	1	14.4	12.4	0	1	0	1	0	0	0	0						0		0	0		0
9	50-54	1	4	0	0.08	0.1	0.2	0.2	15.5	15.1	3	0.15	0.1	0.5	0.5	10.6	13	1	0						0						0		0	0		0
12	50-54	1	6	1	0.04	0.001	0.02	0.01	11.6	12.6	3	0.05	0.001	0.08	0.001	15.3	9.6	0	2	0	1	0	0	0	2	0	0	0	1	0	0		1	1	0	0
2	60-64	2	12	0	1	0.8	1	0.7	10.9	10.3	3	0.9	0.8	1	0.9	11.7	13.1	1	0						0						0		0	0		0
